# Supplementary material for: Concordance in parent and offspring cortico-basal ganglia white matter connectivity varies by parental history of major depressive disorder and early parental care
Source: Soc Cogn Affect Neurosci. 2020 Aug 25;15(8):889–903. doi: 10.1093/scan/nsaa118 (PMC7543940; doi:10.1093/scan/nsaa118)
Supplement: nsaa118_Supp [file nsaa118_supp.zip]

Archive with 1 entries (1 files):
- nsaa118_Supp/scan-20-105-File003.docx
